# Supplementary material for: MiRNA-Responsive CRISPR-Cas System via a DNA Regulator
Source: Biosensors (Basel). 2023 Nov 7;13(11):975. doi: 10.3390/bios13110975 (PMC10669420; doi:10.3390/bios13110975)
Supplement: Supplementary file 1 [file biosensors-13-00975-s001.zip]

Archive with 1 entries (1 files):
- biosensors-2645168-supplementary.pdf
